# Supplementary material for: Virtual Screening of Repurposed Drugs as Potential Spike Protein Inhibitors of Different SARS-CoV-2 Variants: Molecular Docking Study
Source: Curr Issues Mol Biol. 2022 Jul 4;44(7):3018–29. doi: 10.3390/cimb44070208 (PMC9319331; doi:10.3390/cimb44070208)
Supplement: Supplementary file 1 [file cimb-44-00208-s001.zip]

Archive with 7 entries (7 files):
- Supp 3.pdf
- Supp 4.pdf
- Supp 5.pdf
- Supp 6.pdf
- Supp 7.pdf
- suppl 1.pdf
- Suppl 2.pdf
